# Supplementary material for: Synthesis and Evaluation of Antifungal and Antibacterial Abilities of Carbon Nanotubes Grafted to Poly(2-hydroxyethyl methacrylate) Nanocomposites
Source: Polymers (Basel). 2023 Sep 5;15(18):3657. doi: 10.3390/polym15183657 (PMC10534391; doi:10.3390/polym15183657)
Supplement: Supplementary file 1 [file polymers-15-03657-s001.zip]

Archive with 1 entries (1 files):
- polymers-2564933-supplementary.pdf
